# Supplementary material for: The Equine Faecal Microbiota of Healthy Horses and Ponies in The Netherlands: Impact of Host and Environmental Factors
Source: Animals (Basel). 2021 Jun 12;11(6):1762. doi: 10.3390/ani11061762 (PMC8231505; doi:10.3390/ani11061762)
Supplement: Supplementary file 1 [file animals-11-01762-s001.zip]

Archive with 1 entries (1 files):
- animals-1242810-supplementary.pdf
